# Supplementary material for: Adhering to Healthy Dietary Patterns Prevents Cognitive Decline of Older Adults with Sarcopenia: The Mr. OS and Ms. OS Study
Source: Nutrients. 2025 Sep 26;17(19):3070. doi: 10.3390/nu17193070 (PMC12526030; doi:10.3390/nu17193070)
Supplement: Supplementary file 1 [file nutrients-17-03070-s001.zip]

Archive with 1 entries (1 files):
- nutrients-3862085-supplementary.pdf
